# Supplementary material for: Kinetics of intestinal ultrasound and shear-wave elastography to assess early response in ulcerative colitis patients treated with filgotinib
Source: J Crohns Colitis. 2025 Oct 28;19(11):jjaf185. doi: 10.1093/ecco-jcc/jjaf185 (PMC12700646; doi:10.1093/ecco-jcc/jjaf185)
Supplement: jjaf185_Supplementary_Data [file jjaf185_supplementary_data.zip]

Archive with 9 entries (9 files):
- Supplementary Table 1.docx
- Supplementary Table 2.docx
- Supplementary Table 3 (revisions).docx
- Supplementary Table 4 (revisions).docx
- Supplementary_Table_5_(revisions).docx
- Supplementary_Table_6_(revisions).docx
- Supplementary_Table_7_(revisions).docx
- Supplementary_Table_8_(revisions).docx
- Supplementary_Table_9_(revisions).docx
